# Supplementary material for: Comparison of Conventional Logistic Regression and Machine Learning Methods for Predicting Delayed Cerebral Ischemia After Aneurysmal Subarachnoid Hemorrhage: A Multicentric Observational Cohort Study
Source: Front Aging Neurosci. 2022 Jun 17;14:857521. doi: 10.3389/fnagi.2022.857521 (PMC9247265; doi:10.3389/fnagi.2022.857521)
Supplement: Supplementary file 3 [file Data_Sheet_2.CSV]

Sex	Age	Hypertension	Diabetes	CHD	Smoking	Drinking	Anticoagulant	Disease	WFNS	HH	MFS	Location	Number	Width	Length	Treatment	DC	WBC	NC	LC	MC	Dimer	Glucose	ClotCT	EdemaCT	DCI
1	51	1	0	0	1	1	0	0	2	2	3	1	1	2.93	2.49	1	0	10.2	8.8	1.2	0.2	0.14	8.48	58.00	27.70	0
1	29	0	0	0	1	1	0	0	1	2	3	1	1	1.8	1.7	1	0	4	2.2	1.3	0.5	0.95	4.44	51.00	26.50	0
2	61	0	0	0	0	0	0	0	2	2	3	1	1	4.82	4.77	1	0	12.2	11.2	0.5	0.5	6.04	10.22	39.00	21.60	0
1	51	1	0	0	1	1	1	0	2	1	3	1	1	5.22	6.26	2	0	15.7	13.9	1	0.7	0.45	6.61	55.00	21.50	0
2	51	1	0	0	0	0	1	0	2	2	3	1	1	2.03	2.1	1	1	12.4	11.6	0.6	0.2	1.82	7.7	54.00	25.60	1
2	68	0	0	0	0	0	0	0	2	2	3	1	1	2.14	2.3	2	0	16.7	14.1	1.8	0.7	1.43	7.91	65.00	34.90	0
2	57	0	0	0	0	0	0	0	2	2	3	1	1	3.15	1.76	1	0	11	10	0.8	0.2	1.2	5.78	63.00	27.90	1
1	57	1	0	0	0	1	0	0	1	2	1	1	1	2.4	2.6	1	0	6.6	4.8	1.3	0.2	0.47	7.51	51.00	26.80	0
2	66	0	0	0	0	0	0	0	2	3	3	1	2	3.6	5	1	0	4.5	2	1.8	0.4	0.5	6.34	56.00	31.00	1
2	60	0	0	0	0	0	0	0	4	3	3	1	1	2.32	2.5	2	0	15.5	14.6	0.8	0.1	3.12	6.76	61.00	24.90	0
1	74	1	0	0	1	0	0	0	1	2	2	1	1	2.8	6	2	0	7.4	5.8	1.3	0.3	0.59	6.75	42.00	20.00	0
1	69	0	0	0	1	1	1	2	4	4	3	1	1	1.5	1	1	1	10.7	9.4	0.7	0.5	4.46	9.36	65.00	23.00	1
1	51	1	0	0	1	1	0	0	2	4	2	1	2	1.5	2	1	1	14.4	12.8	0.8	0.7	2.04	6.61	72.00	26.00	1
2	57	1	0	1	0	0	0	0	2	3	2	1	1	0.6	4.3	1	1	19.7	18.49	0.65	0.49	1.21	10.16	59.00	21.00	1
1	55	1	0	0	1	1	0	0	1	1	2	1	1	4.4	9.4	1	0	15.04	13.47	0.85	0.7	0.65	5.29	62.53	29.30	0
2	52	0	0	0	0	0	0	0	1	1	2	1	1	4.5	8.6	1	0	12.24	10.43	1.27	0.95	1.13	5.42	46.08	27.30	0
2	55	1	0	0	0	0	0	0	1	1	1	1	1	3.1	4.5	1	0	7.36	5.42	1.46	0.46	0.68	6.01	54.77	25.10	0
2	54	0	0	0	0	0	0	0	1	1	2	1	1	2.2	10.4	1	0	11.7	10.11	0.74	0.31	3.75	6.14	67.16	30.10	1
2	53	1	0	0	0	0	0	0	1	1	2	1	2	3.5	6.5	1	0	13.62	12.33	0.48	0.8	11.06	6.18	72.54	33.40	1
1	46	1	0	0	0	0	0	0	1	1	1	1	1	5.5	6	2	0	11.08	8.83	1.47	0.76	0.879	6.3	55.30	26.70	0
2	56	1	0	0	0	0	0	0	5	5	4	1	1	6	6	2	0	9.34	7.48	0.95	0.89	0.841	6.3	67.80	26.10	1
1	70	1	0	0	0	0	0	0	1	1	2	1	1	3.1	5.4	1	0	10.98	9.15	0.48	0.33	0.79	6.47	57.19	25.40	1
2	55	1	0	0	0	0	0	0	1	1	2	1	1	1.7	1.6	1	0	11.07	9.4	1.05	0.62	0.277	6.5	63.80	25.40	0
2	62	0	0	0	1	0	0	0	1	1	2	1	1	3.9	8	1	0	9.34	8.1	1.08	0.15	0.44	6.6	52.25	31.80	0
2	54	1	0	0	0	0	0	0	1	1	1	2	1	3.2	3.8	1	0	10.28	8.98	0.92	0.35	0.841	6.8	41.60	28.70	0
2	46	0	0	0	0	0	0	0	2	1	1	1	1	6	10	1	0	12.87	10.81	0.78	0.96	0.327	7.2	66.90	28.00	0
2	77	1	0	0	0	0	0	0	1	1	1	1	1	2.5	3.6	2	0	18.55	16.59	1.01	0.87	0.841	7.2	65.50	23.10	0
1	60	0	0	0	0	0	0	0	1	1	2	1	1	3.5	4.7	1	0	12.45	11.38	0.73	0.33	4.14	7.4	59.04	26.10	1
2	53	0	0	0	0	0	0	0	1	1	1	1	1	3.6	3.5	1	0	10.03	8.39	0.97	0.66	0.212	7.5	54.90	28.40	0
1	49	0	0	1	0	0	0	0	5	4	4	1	1	7.5	8	1	1	14.9	13.84	0.39	0.65	3.375	11.3	71.40	31.50	1
2	74	0	0	0	0	0	0	0	4	3	4	1	1	4.4	3.9	2	0	7.8	7.07	0.43	0.29	4.08	7.38	52.12	25.67	0
2	44	0	0	0	0	0	0	0	1	2	4	1	1	2	4	1	0	11.21	10.14	0.48	0.58	8.17	8.96	51.21	25.54	0
2	66	1	0	0	0	0	0	0	4	3	4	1	1	3	5.9	1	1	14.89	14	0.65	0.23	9.14	9.67	60.37	27.70	1
2	68	1	0	0	0	0	0	0	1	1	4	1	1	2.9	7.9	2	0	7.66	5.94	1.21	0.5	0.71	4.83	59.39	28.23	0
2	54	1	0	0	0	0	0	0	4	3	4	1	2	3.4	5.9	1	0	11.33	9.9	1.06	0.34	2.71	7.89	50.57	31.80	0
2	62	0	0	0	0	0	0	0	5	4	4	1	1	4.3	8.4	1	1	13.81	12.9	0.51	0.39	1.78	9.1	63.58	35.03	1
2	42	1	0	0	0	0	0	0	4	3	4	1	1	3.5	6.1	1	1	9.59	9.14	0.29	0.14	0.97	6.18	63.09	24.96	0
2	50	0	0	0	0	0	0	0	1	2	4	1	1	4.5	8.6	1	0	12.67	10.37	1.29	0.95	1.14	5.39	43.82	29.13	0
2	66	1	0	0	0	0	0	0	1	2	4	1	1	3.5	7	1	0	7.15	4.91	1.66	0.54	3.21	5.11	45.11	25.79	0
2	73	1	0	0	0	0	0	0	4	3	4	1	1	4.3	6.2	1	1	15.18	13.91	0.76	0.5	2.44	8.14	68.55	28.59	1
2	58	1	0	0	0	0	0	0	4	3	4	1	1	3.6	7.8	2	0	11.93	10.71	0.45	0.76	7.14	8.03	61.56	29.00	0
2	39	0	0	0	0	0	0	0	3	3	3	1	1	4.4	5.5	1	0	10.71	5.01	1.17	0.48	0.82	5.25	60.83	36.35	0
2	65	1	0	0	0	0	0	0	1	2	4	1	1	5.1	8.9	2	0	8.89	5.5	2.57	0.65	1.07	4.62	49.58	34.38	0
2	57	1	0	0	0	0	0	0	2	2	2	1	1	3	4.9	2	0	9.18	7.27	1.21	0.67	2.19	4.77	48.08	26.06	0
1	58	1	0	0	1	0	0	0	2	2	3	1	1	2	3	2	0	15.88	14.01	1.1	0.76	1.57	8.06	56.08	21.46	0
2	69	1	0	0	0	0	0	0	4	5	4	1	1	3.6	4.2	1	0	11.5	10.87	0.42	0.2	1.87	7.99	61.19	29.47	0
2	57	0	0	0	0	0	0	0	1	2	3	1	1	2	1.7	2	0	7.37	6.26	0.61	0.49	7.23	5.61	56.00	30.73	0
2	60	1	0	0	1	0	0	0	2	2	3	1	2	3.4	3.2	1	0	14.45	12.74	1.07	0.63	1.35	8.72	65.86	34.80	1
1	55	0	0	0	0	0	0	0	1	2	3	1	1	2	4	1	0	9.44	8.27	0.81	0.35	0.24	7.12	53.66	21.97	1
1	63	1	0	0	1	1	0	0	1	2	3	1	1	2.7	4.6	1	0	14.98	13.78	0.81	0.37	4.56	6.67	55.22	37.02	0
1	51	1	0	0	0	0	0	0	5	5	3	2	2	2.8	10.9	2	0	19.99	18.16	0.83	0.94	3.02	5.37	55.25	37.00	1
2	67	1	0	0	0	0	0	0	5	5	4	1	1	3.3	5.4	2	0	12.86	10.81	1.05	0.99	14.41	5.34	63.15	24.05	0
2	60	0	0	0	0	0	0	0	2	3	4	1	1	4.1	5.2	1	0	13.48	11.16	1.44	0.85	3.03	6.99	60.90	26.63	0
2	65	0	0	0	0	0	0	0	1	2	4	2	2	4.6	3.1	2	0	7.44	5.33	1.56	1.54	1.49	5.67	48.29	22.82	0
2	50	0	0	0	0	0	0	0	1	2	2	1	1	2.4	5.4	1	0	8.38	5.71	2.04	0.56	1	3.7	50.12	26.05	0
2	70	1	0	0	0	0	0	0	1	1	4	1	2	5.2	6.6	1	0	11.75	11.01	0.53	0.19	0.97	8.32	56.78	25.07	0
2	50	0	0	0	0	0	0	0	4	4	1	1	1	4.2	11.4	1	0	12.35	11.43	0.42	0.48	2.6	8.37	59.32	23.27	1
1	57	0	0	0	0	0	0	0	1	2	3	1	1	7	18.4	2	0	11.52	8.98	1.7	0.74	1.66	6.28	55.12	25.14	0
1	46	0	0	0	0	0	0	0	1	2	2	1	1	1.5	2	1	0	8.98	7.84	0.75	0.39	1.43	5.48	55.12	25.61	0
2	45	0	0	0	0	0	0	0	5	5	4	1	1	6	5	1	1	12.11	11.03	0.33	0.75	6.76	8.04	60.12	24.24	1
1	55	0	0	0	1	0	0	0	1	2	4	1	2	2.3	6.5	2	0	9.22	8.22	0.68	0.32	2	5.17	52.10	26.15	0
1	51	1	0	0	1	0	0	0	5	4	4	1	1	5.6	8.1	1	1	21.03	19.83	0.57	0.62	1.37	9.18	68.18	28.74	1
1	54	0	0	0	0	0	0	0	1	2	2	1	1	4.1	4	1	0	10.53	8.55	1.29	0.68	0.26	4.32	52.92	28.47	0
2	64	0	0	0	0	0	0	0	1	2	2	1	1	2.6	2.8	1	0	9.97	7.86	1.58	0.52	1.84	5.41	57.00	21.28	1
1	54	1	0	0	1	0	0	0	5	5	4	1	1	2	6.7	1	0	8.5	7.1	0.84	0.56	2.3	6.69	57.80	27.00	0
2	62	1	0	0	0	0	0	0	2	2	1	1	1	2.5	2.8	1	0	16.6	14.78	1.04	0.73	3.07	7.6	60.00	29.00	0
1	35	0	0	0	0	0	0	0	2	3	3	1	2	6	7	2	0	15	13.58	0.98	0.38	0.46	7.5	62.00	31.00	0
2	57	0	0	0	0	0	0	0	2	2	2	1	1	3.6	4.2	2	0	8.2	7.51	0.6	0.11	1.46	6.1	55.00	28.00	0
2	40	1	0	0	0	0	0	0	2	2	1	2	1	8.2	10	2	0	7.4	4.21	2.76	0.36	3.4	10	46.00	24.00	0
2	54	0	0	0	0	0	0	0	4	3	3	1	2	8.7	6.9	2	0	19.7	17.13	1.81	0.74	2.3	10.5	58.00	25.00	1
2	60	1	0	0	0	0	0	0	2	2	1	1	1	4.1	3.6	2	0	14	12.16	1.35	0.45	1.17	6.32	49.00	24.00	0
2	59	0	0	0	0	0	0	0	2	2	3	1	1	3.6	3.4	2	0	6.9	5.65	0.88	0.28	2.07	4.5	61.00	23.00	0
2	62	0	0	0	0	0	0	0	3	3	3	2	1	2.9	3.6	2	0	17.4	16.17	0.98	0.19	1.89	10.9	66.00	26.00	1
2	64	1	0	0	0	0	0	0	3	3	4	2	1	1.2	3.5	2	0	10.7	9.89	0.54	0.28	2.49	7.5	63.00	27.00	1
1	66	0	0	0	0	0	0	0	3	3	3	1	1	2.8	4.5	1	0	29.2	27.07	1.01	1.05	9.27	8.6	69.00	32.00	0
2	60	0	0	0	1	1	0	0	2	3	3	1	1	2.1	3.5	1	0	7.4	6.5	0.7	0.1	0.69	5.4	54.00	22.00	0
2	61	1	0	0	0	0	0	0	2	3	3	1	1	3.2	3.9	1	0	9.1	7.91	0.82	0.34	3	7.05	59.00	27.00	0
2	57	1	0	0	0	0	0	0	2	2	2	1	1	3.5	4.3	2	0	9.2	8.4	0.64	0.17	0.25	13.8	63.00	29.00	0
2	66	0	0	0	0	0	0	0	2	2	3	2	1	1	3.1	2	0	7.7	6.81	0.53	0.31	1.32	9.6	51.00	24.00	0
2	42	0	0	0	0	0	0	0	2	2	3	1	2	1.8	5.1	1	0	5.2	4.26	0.57	0.38	0.95	5.1	54.00	25.00	0
2	47	1	0	0	0	0	0	0	3	3	3	1	2	3.6	6.8	1	0	6.1	4.38	1.37	0.37	0.58	5.9	72.00	27.00	0
1	57	1	1	0	0	0	0	0	3	4	3	1	1	5.4	10.5	1	0	14.9	13.6	0.74	0.52	1.52	10.22	58.00	24.00	1
2	66	0	0	0	0	0	0	0	2	2	3	1	1	2.5	2.8	1	0	10.7	8.58	1.11	0.83	0.43	7.6	61.00	31.00	0
2	52	0	0	0	0	0	0	0	3	4	3	1	1	4.2	6.5	1	0	7.6	5.7	0.8	0.6	11.4	6.9	58.00	26.00	0
1	56	0	0	0	0	0	0	0	2	1	1	1	1	4.3	4.6	1	0	6.3	4.94	0.99	0.34	0.62	6.8	66.00	32.00	0
2	51	0	0	0	0	0	0	0	2	3	3	1	1	4.1	5.4	2	0	7	5.05	1.28	0.68	0.65	5.35	59.00	28.00	0
2	58	0	0	0	0	0	0	0	3	3	2	1	1	2.6	3.2	1	0	6.8	5.88	0.65	0.15	1.23	5.4	61.00	29.00	0
2	47	0	0	0	0	0	0	0	2	2	1	1	1	4.3	4.6	1	0	14.7	14.1	0.3	0.3	2.02	7.94	62.00	31.00	0
1	54	0	0	0	0	0	0	0	2	2	1	1	1	3.6	4.8	2	0	16.9	15	1.3	0.6	1.12	6.8	58.00	26.00	0
2	64	1	0	0	0	0	0	0	3	2	3	1	2	3.5	4.1	1	0	12.4	10.97	0.72	0.71	1.08	4.7	57.00	32.00	0
2	60	0	0	0	0	0	0	0	2	2	1	1	1	3.3	8.4	1	0	4.4	2.4	1.5	0.55	0.84	4.6	63.00	27.00	0
2	65	1	1	0	0	0	0	0	3	3	3	1	1	4.1	5.4	2	0	9.8	7.57	1.75	0.44	0.35	13.2	57.00	31.00	0
1	57	1	0	0	0	1	0	0	4	3	4	1	1	6.8	4.3	1	0	14.54	13.14	0.73	0.65	1.02	8.4	61.99	21.00	0
1	51	1	0	0	1	1	0	0	3	2	4	1	1	2.1	1.9	1	0	12.71	10.81	1.12	0.64	1.26	6.01	57.25	26.32	0
1	60	0	0	0	1	1	0	0	3	2	1	1	1	3.5	4.7	1	0	17.78	15.6	1.02	1.04	0.77	6.38	67.17	26.15	1
1	63	0	0	0	0	0	0	0	3	3	3	1	1	4.3	6.6	1	0	10.4	7.82	1.3	0.83	1.36	8.1	63.25	27.90	0
2	60	1	0	0	0	0	0	0	2	4	2	1	2	6.3	8.2	1	0	12.7	11.3	0.86	0.52	1.54	7.5	61.20	28.60	0
2	76	1	1	0	0	1	0	0	2	3	3	1	1	2.1	1.5	2	0	12.3	11.5	0.21	0.22	1.57	13.5	52.80	27.90	0
2	49	1	0	0	0	0	0	0	2	3	4	2	1	10.5	9.8	2	0	17.4	15.3	0.72	0.67	2.5	9.66	60.70	26.88	0
1	44	1	0	0	0	0	0	0	2	3	3	1	1	2.5	5.7	2	0	13.5	11.6	1.21	0.41	0.7	4.85	53.20	24.50	0
1	47	0	0	0	0	0	0	0	2	2	4	1	1	3.6	7.5	1	0	9.6	7.5	1.25	0.65	1.2	5.2	48.50	27.70	0
