# Supplementary material for: Comparison of Conventional Logistic Regression and Machine Learning Methods for Predicting Delayed Cerebral Ischemia After Aneurysmal Subarachnoid Hemorrhage: A Multicentric Observational Cohort Study
Source: Front Aging Neurosci. 2022 Jun 17;14:857521. doi: 10.3389/fnagi.2022.857521 (PMC9247265; doi:10.3389/fnagi.2022.857521)
Supplement: Supplementary file 4 [file Data_Sheet_3.CSV]

Sex	Age	Hypertension	Diabetes	CHD	Smoking	Drinking	Anticoagulant	Disease	WFNS	HH	MFS	Location	Number	Width	Length	Treatment	DC	WBC	NC	LC	MC	Dimer	Glucose	ClotCT	EdemaCT	DCI
1	53	0	0	0	0	0	0	0	3	4	4	2	1	2.1	2.5	2	0	22.5	21.38	0.51	0.66	30.15	10.2	69.00	31.00	0
2	49	1	0	0	0	0	0	0	1	2	3	1	1	3.1	4.3	1	0	11.74	10.47	0.52	0.74	1.93	5.67	52.50	29.70	0
2	65	1	0	0	0	0	0	0	2	2	3	1	2	3.7	4.2	1	0	12.7	11.02	0.73	0.7	1.09	4.7	57.25	31.10	0
2	53	0	0	0	0	0	0	0	1	1	2	1	1	2.5	2.6	1	0	12.98	12	0.63	0.34	2.5	8.57	51.69	20.80	0
2	55	1	0	0	0	0	0	0	2	2	3	1	1	1.93	1.57	2	0	10.1	8.8	0.9	0.4	0.42	8.07	53.00	21.50	0
2	52	1	0	0	0	0	0	0	1	1	1	1	1	2.5	6.1	1	0	7.4	6.61	0.39	0.39	3.36	5.56	45.00	26.40	0
2	58	1	0	0	0	0	0	0	1	2	2	2	1	2.1	4.6	1	0	7.52	6.37	0.8	0.3	1.94	6.01	45.00	27.99	0
2	66	0	0	0	0	0	0	0	2	3	3	1	1	1.5	2.3	2	0	12.8	10.6	1.3	0.8	2.95	6.5	55.00	27.00	1
1	67	0	0	0	1	0	0	0	3	3	4	1	1	2.3	5.6	1	0	13.3	11.93	0.65	0.64	1.15	6.4	59.00	31.00	0
1	47	0	0	0	0	0	0	0	1	2	2	1	1	3.5	2.6	1	1	7.2	4.97	1.32	0.73	1.03	5.89	55.50	23.10	0
1	61	1	0	0	0	0	0	0	2	2	1	2	1	5.2	6	2	0	8.7	8.1	0.44	0.19	1.43	7.19	53.00	25.00	0
2	62	1	0	0	0	0	0	0	2	2	2	1	1	1.7	1.8	1	0	8.91	7.88	0.76	0.21	1.28	8.7	63.10	30.66	0
1	70	0	0	0	0	0	0	0	1	1	1	1	1	3.2	4.4	2	0	9.62	8.1	0.84	0.66	1.34	6.28	54.32	28.70	0
2	54	0	0	1	0	0	0	0	1	2	2	1	1	3.9	4.1	1	0	11.88	9.02	1.26	0.66	0.25	4.33	52.87	28.40	0
2	58	1	0	0	0	0	0	0	3	4	3	1	1	4.8	5.3	2	0	6.8	5.6	0.7	0.5	1.96	5.5	58.00	26.00	1
2	53	0	0	0	0	0	0	0	2	1	1	1	1	0.2	1.2	2	0	6	4.09	1.53	0.32	0.32	6	65.00	32.00	0
1	50	0	0	0	0	0	0	0	1	1	2	1	1	7	18.4	2	0	11.52	8.98	1.7	0.74	1.66	6.28	55.12	27.10	0
2	47	0	0	0	0	0	0	0	1	2	1	1	1	1.7	1.8	2	0	4.2	3.8	0.3	0.1	0.32	6.83	46.00	24.00	0
2	50	0	0	0	0	0	0	0	2	3	3	1	2	2.8	3.6	2	0	10.5	5.76	4.6	0.08	0.91	7.3	53.00	26.00	0
1	50	1	0	0	0	0	0	0	1	2	2	2	1	2.1	4.5	2	0	12.1	11.49	0.39	0.24	1.55	5.9	47.00	27.00	0
2	49	1	0	0	1	0	0	0	1	1	2	1	1	4.7	8	1	0	12.47	10.97	0.92	0.56	0.38	17.56	61.30	21.30	1
2	64	0	0	0	0	0	0	0	2	2	1	2	1	1.2	3	2	0	9.6	8.8	0.64	0.17	2.33	7.3	52.00	24.00	0
2	64	1	0	0	0	0	1	0	2	2	3	1	1	4	3.5	1	0	14	12.9	0.8	0.3	1.41	7.86	55.00	22.10	0
1	77	0	0	0	0	0	0	0	1	1	2	1	1	5.5	7.5	1	0	14.63	8.73	1.09	0.66	1.205	8.1	44.90	19.80	0
2	74	0	0	0	0	0	0	0	4	3	4	1	1	3.2	5.5	1	0	14.72	12.97	1.02	0.71	5.91	5.25	69.09	21.19	0
2	42	0	0	0	0	0	0	0	1	2	3	1	1	2.4	3.5	1	0	10.01	8.92	0.69	0.38	1.28	5.52	52.14	27.29	0
2	58	1	0	0	0	0	0	0	3	2	4	1	1	3.4	4.8	2	0	20.32	16.09	0.78	1.06	0.786	10.7	70.10	33.16	1
2	53	0	0	0	0	0	0	0	2	2	3	1	1	3.7	5.5	2	0	16.5	13.98	0.67	0.88	1.25	12.77	52.04	30.80	1
2	50	1	0	0	0	0	1	0	1	2	3	1	1	2.33	5.48	2	0	9.8	8.9	0.8	0.1	0.84	5.52	49.00	20.30	0
1	53	0	0	0	1	1	0	0	1	1	1	1	1	2.22	4.3	2	0	5.5	2.8	2.1	0.5	0.27	4.92	57.00	27.60	0
2	47	0	0	0	1	1	0	0	2	3	2	1	1	1.5	2.3	2	0	7.6	6.19	0.94	0.41	0.24	7.8	53.00	28.00	0
2	28	0	0	0	0	0	0	0	2	2	1	2	1	1.2	2.6	2	0	20.1	17.42	1.71	0.88	1.32	6.1	61.00	33.00	1
2	53	0	0	0	0	0	0	0	1	2	1	1	2	3.5	5.9	1	0	6.53	5.35	0.72	0.45	2.72	3.83	48.12	25.37	0
1	22	0	0	0	0	0	0	0	5	4	4	1	1	1.5	2	2	0	14.3	12.1	1	1.2	2.24	7.33	62.00	27.50	1
1	81	0	0	1	1	1	1	0	5	5	3	1	1	7.6	6.3	1	0	15.19	13.5	0.72	0.53	32.55	11.78	55.19	16.30	1
1	70	0	0	0	0	0	0	0	5	5	4	1	1	2.2	3	1	0	8.13	7.47	0.45	0.21	5.62	6.52	64.30	38.04	0
2	81	1	0	0	0	0	0	0	2	3	4	1	1	8	12.5	2	0	5.6	4.66	0.59	0.34	2.06	6.2	66.00	25.00	0
1	49	0	0	0	0	0	0	0	1	1	1	1	1	2.9	2.4	1	0	9.4	8.24	0.83	0.31	0.88	3.64	47.23	27.40	0
2	65	1	0	0	0	0	0	0	3	3	4	1	1	3.4	6.9	1	1	18.17	1	0.76	1.04	2.49	5.69	59.82	21.40	1
2	51	0	0	0	0	0	0	0	5	5	4	1	1	3.5	6.8	2	0	15.85	10.94	0.88	0.95	7.24	8.05	72.37	31.09	1
1	60	1	0	0	0	0	0	0	2	2	2	1	1	2.4	2.9	1	0	11.59	10.93	1.04	1.07	0.48	7.5	67.50	25.70	0
2	56	1	0	0	0	0	0	0	1	1	2	1	1	2.3	6.5	1	0	12.91	11.35	0.61	0.88	1.81	6.96	63.04	23.70	1
1	49	0	0	0	0	1	0	0	1	2	3	1	1	3.2	5.3	2	0	10.2	8.4	1.1	0.7	0.14	7.32	54.00	27.80	0
2	59	0	0	0	0	0	0	0	1	2	2	1	2	5	5	2	0	13.3	12.2	0.5	0.5	1.14	9.79	42.00	19.00	0
1	39	0	0	0	0	0	0	0	2	2	1	1	2	1.8	2.1	2	0	10.9	9.2	1.06	0.52	0.2	7.7	63.00	31.00	1
1	47	0	0	0	0	0	0	0	2	2	2	1	1	1.8	1.9	2	0	4.2	3.7	0.28	0.17	0.33	6.85	50.10	23.60	0
2	73	1	0	0	0	0	0	0	1	2	3	1	1	2.9	3.25	2	0	9.41	7.49	1.29	0.62	2.32	5.1	51.33	24.16	0
1	60	1	0	0	0	0	0	0	1	1	2	1	1	4.3	7.4	1	0	11.23	10.11	0.51	0.36	0.75	7.7	62.59	24.20	1
1	28	0	0	0	0	0	0	0	5	5	4	2	1	1	1	2	0	15.26	12.74	0.85	1.66	1.51	5.86	67.40	26.66	1
1	64	0	0	0	1	1	0	0	1	2	2	1	2	3.3	8	1	0	8.08	6.37	1.32	0.38	6.49	6.4	48.75	25.76	0
1	68	1	0	0	0	0	0	0	3	3	3	1	1	3.4	4.1	2	0	12.7	11.1	1.13	0.43	1.23	7.1	62.00	32.00	0
2	53	1	0	0	0	0	0	0	1	2	1	1	1	4.8	5	1	0	6.46	4.82	1.25	0.37	0.78	14.34	54.00	25.38	0
1	59	0	0	0	1	1	0	0	1	2	3	1	1	3.5	2.3	1	0	17.7	15.8	1.5	0.47	4.6	7.6	62.40	29.80	1
1	74	1	0	0	0	0	0	0	4	4	4	1	1	1.8	4.1	2	0	13.7	12.43	0.77	0.46	9.9	6	57.00	25.00	1
1	19	1	0	0	0	0	0	0	1	1	2	1	1	5	3	1	0	17.86	14.82	1.71	1.31	0.48	6.3	66.50	26.90	0
2	67	1	0	0	0	0	0	0	1	1	2	1	1	3	4	2	0	10.6	8.72	1.65	0.2	0.152	5.7	53.10	24.20	0
2	60	0	0	0	0	0	0	0	1	1	2	1	1	4.1	5.2	1	0	13.48	11.17	1.44	0.85	3.03	6.89	60.90	21.30	0
1	45	1	0	0	0	0	0	0	1	1	1	1	1	15	18.6	1	0	8.67	6.38	1.59	0.65	8.29	8.5	46.20	20.10	0
2	53	1	0	0	0	0	0	0	1	1	1	1	1	4.8	5	1	0	6.46	4.82	1.25	0.37	0.78	14.34	54.00	20.30	0
2	53	1	0	0	0	0	1	1	2	2	2	1	2	3	4	2	0	18	15.7	1.24	1.04	2.51	5.94	47.00	18.00	0
1	54	0	0	0	0	0	0	0	1	2	4	1	1	3.1	4.3	1	0	8.15	6.49	1.31	0.34	0.53	6.64	52.00	24.14	0
2	65	0	0	1	1	1	1	1	5	5	4	1	1	6.5	8.3	1	1	24.06	21.6	0.75	1.69	3.03	11.63	68.21	26.80	1
2	69	0	0	0	0	0	0	0	2	2	1	1	1	4	4.5	2	0	13.81	12.9	0.51	0.39	10.77	6.7	43.90	26.80	0
2	46	0	0	0	0	0	0	0	2	2	3	1	1	3.4	4.1	1	0	9.5	8.6	0.7	0.2	1.1	5.73	54.00	20.90	1
1	45	0	0	0	0	0	0	0	1	1	2	1	1	6	4	2	0	10.54	8.84	1.06	0.62	0.423	8.9	49.00	19.80	0
2	58	0	0	0	0	0	0	0	2	2	1	1	1	3.2	5.9	2	0	18.6	14.67	2.77	1.04	1.12	7.3	60.00	30.00	0
2	53	0	0	0	0	0	0	0	1	1	2	1	1	3.2	4	1	0	11.9	10.87	0.6	0.41	9.59	9.15	64.52	30.27	1
2	77	1	0	0	0	0	0	0	1	2	4	1	2	2.5	2.9	1	0	11.66	9.64	0.65	0.35	6.41	5.66	60.38	26.51	1
1	59	0	0	0	1	1	0	0	4	4	2	1	1	3.2	4.7	1	0	17.66	15.57	1.05	1.03	0.78	6.38	64.74	23.31	1
1	50	1	1	0	0	0	0	0	1	2	4	1	1	2.3	2.1	1	0	15.04	13.75	0.6	0.65	0.41	19.18	66.94	27.81	1
2	67	0	0	0	0	0	0	0	2	2	4	1	1	2.3	3.1	1	1	15.71	12.45	0.85	0.38	4.77	5.27	62.03	26.34	1
2	53	0	0	0	0	0	0	0	1	1	2	1	1	3.1	5.4	1	0	10.96	9.1	0.46	0.3	0.75	6.45	58.43	26.40	0
2	70	1	0	0	0	0	0	0	2	2	1	1	2	3.5	3.1	2	0	8.7	6.73	1.32	0.59	0.75	9.8	61.00	27.00	0
1	52	1	0	0	0	0	0	0	1	1	1	1	1	3.2	2.6	1	0	7.33	5.77	1.1	0.45	0.59	6.36	55.44	27.40	0
2	57	0	0	0	0	0	0	0	2	2	1	1	1	4.3	4.6	2	0	10.6	9.72	0.8	0.06	2.73	5.4	48.00	25.00	0
2	53	0	0	0	0	0	0	0	1	1	2	2	1	4	6	1	0	7.66	5.94	1.21	0.5	0.398	6.8	45.10	24.60	0
2	57	0	0	0	0	0	0	0	1	2	1	1	1	3.56	4.18	2	0	10.49	9.03	0.68	0.68	1.03	7.91	47.98	30.19	0
2	56	0	1	0	0	0	0	0	5	5	4	1	1	3.3	5.3	1	0	16.68	14.64	1.27	0.73	4.16	8.98	57.19	21.99	0
1	59	1	0	0	0	0	0	0	1	2	3	2	1	2.1	3.5	1	0	8.35	7.63	0.51	0.19	0.28	9.8	52.19	27.24	0
1	58	0	0	0	0	0	0	0	1	2	2	1	1	4.4	8.7	1	0	8.73	6.34	1.68	0.54	0.33	9.06	47.00	28.41	0
1	53	1	0	0	0	0	0	0	4	3	4	1	1	3.7	4.1	1	1	14.9	13.84	0.39	0.65	1.74	9.04	64.18	26.27	1
2	54	1	0	0	1	0	0	0	5	5	4	1	1	3.7	6.2	1	1	9.8	7.6	0.83	0.55	2.21	6.67	60.12	25.80	1
2	54	0	0	0	1	0	0	0	1	2	3	1	1	3.9	8	1	0	9.34	8.1	1.08	0.15	0.44	6.6	52.25	28.74	0
1	50	1	0	0	0	0	0	0	2	2	1	1	1	1.2	1.5	2	0	10	8.58	1.07	0.24	0.54	15.7	52.00	28.00	0
1	71	1	0	0	0	0	0	0	1	2	2	1	1	0.8	3	1	0	9.24	7.58	1.08	0.56	1.31	6.73	62.89	25.55	1
2	64	1	0	0	0	0	0	0	1	1	2	1	1	3	3.5	2	0	7.85	4.04	1.04	0.58	0.148	8.9	54.80	23.90	0
1	66	0	0	0	1	1	0	0	4	2	4	1	1	2	2.6	1	0	14.63	8.73	1.09	0.66	0.58	7.19	68.89	38.28	1
1	64	1	0	0	0	0	0	0	3	3	4	1	1	3.2	4.6	2	0	8.5	7.5	0.6	0.4	1.39	9.6	59.00	26.00	0
2	50	1	0	0	0	0	0	0	4	2	4	2	1	2	1.7	1	0	11.71	9.83	1.21	0.66	6.1	5.03	55.14	25.09	0
2	70	1	0	0	0	0	0	0	5	5	2	1	2	8.2	8.3	1	0	11.43	9.67	1.35	0.4	6.14	7.6	60.15	22.88	1
2	55	0	0	0	0	0	0	0	3	3	4	1	1	3.5	4.7	1	0	12.45	11.38	0.73	0.33	4.14	7.4	59.04	27.63	1
1	47	1	0	0	1	0	0	0	5	5	4	1	1	3	6	1	1	22.8	19.08	1.08	1.75	16.34	11.94	77.57	32.64	1
1	52	0	0	0	1	1	0	0	1	1	2	1	1	8.8	6.5	1	0	10.17	9.37	0.79	0.7	1.39	8.31	51.62	20.10	0
1	71	0	0	0	0	0	0	0	1	1	2	1	1	2	1.7	2	0	7.37	6.26	0.61	0.49	7.23	5.61	56.00	26.00	0
2	67	0	0	0	0	0	0	0	1	1	2	1	1	4	4	2	0	9.59	9.14	0.48	0.14	0.695	7.7	49.10	26.00	0
1	48	0	0	0	1	0	0	0	3	3	3	2	1	1.7	3.6	2	0	18.6	17.12	0.97	0.45	0.51	6.2	65.00	34.00	1
1	62	0	0	0	1	0	0	0	4	3	4	1	1	1.9	3.5	1	0	14.9	12.35	1.97	0.57	0.79	4.21	64.63	27.09	1
1	62	1	0	1	1	0	0	0	3	3	2	1	1	2.8	4	1	1	20	18.68	0.62	0.68	4.65	7.75	66.00	24.00	1
2	60	1	0	0	0	0	0	0	3	3	4	1	1	3.1	5.5	1	0	20.7	18.1	1.03	1.48	4.42	8.9	71.00	27.00	0
2	54	0	0	0	0	0	0	0	2	2	3	1	1	2.2	10.4	1	0	11.7	10.11	0.74	0.31	3.75	6.14	67.16	21.81	1
2	68	0	0	0	0	0	0	0	2	3	3	1	2	3.7	5.1	1	0	5.8	3.5	1.9	0.5	0.6	6.43	57.88	29.71	1
2	47	0	0	0	0	0	0	0	1	2	2	1	1	2.4	3.5	2	0	9.01	7.03	1.3	0.67	0.51	7.99	53.45	25.32	0
2	62	0	0	0	1	1	0	0	2	2	3	1	1	3.2	4	2	0	9.6	6.67	2.19	0.63	0.35	7.3	53.00	27.00	0
1	49	1	0	0	0	0	0	0	1	3	4	2	1	10	10	2	0	17.6	16.1	0.8	0.7	2.47	9.58	60.00	27.00	0
1	88	1	1	0	0	0	0	0	4	4	4	2	1	3.5	2.3	2	0	12.6	11.6	0.48	0.46	0.59	16.8	64.00	27.00	0
1	50	1	0	0	0	0	0	0	1	2	4	1	1	2.5	8.8	2	0	14.84	12.75	1.17	0.88	1.85	6.75	46.25	33.74	0
1	58	0	0	0	0	0	0	0	1	2	3	1	1	2.7	4.1	1	0	11.23	10.18	0.86	0.87	7.92	5.96	56.28	25.96	0
2	78	1	0	0	0	0	0	0	2	2	1	1	1	3.2	5.4	2	0	10.1	7.5	2.14	0.37	2.03	5.9	58.00	26.00	0
2	55	1	0	0	0	0	0	0	1	1	4	1	1	3.1	5.4	1	0	10.98	9.15	0.48	0.33	0.79	6.47	57.19	20.25	1
1	56	1	0	0	1	0	0	0	2	2	4	1	1	1.9	4.9	1	0	9.89	8.14	0.8	0.94	0.58	4.94	50.50	28.47	0
2	73	1	0	0	0	0	0	0	1	1	1	1	1	6	9	2	0	15.55	12.19	1.59	0.6	0.191	9.5	46.90	18.60	0
2	66	1	0	0	0	0	0	0	5	5	4	1	1	6.5	5.2	2	0	13.88	12.85	0.6	0.42	1.42	8.52	56.76	20.82	0
2	67	1	0	0	1	1	1	2	1	2	2	1	2	4	6.2	1	1	8.7	7.5	0.9	0.3	1.17	7.36	58.00	22.00	0
1	65	0	0	0	1	0	0	0	1	1	1	2	1	2.5	3	2	0	8.84	5.02	2.79	0.58	0.326	8.14	56.00	26.50	0
1	56	1	0	0	1	0	0	0	1	1	2	1	1	4	5.6	1	0	10.69	8.71	1.56	0.39	0.363	6.18	61.50	27.10	0
2	66	1	0	0	0	0	0	0	1	1	1	2	1	3.1	3.9	2	0	11.48	10.43	0.68	0.36	3.95	7.8	58.00	26.40	0
1	56	1	0	0	1	1	1	2	1	2	2	1	1	3.34	5.15	2	0	8.5	7.5	0.7	0.4	2.49	7.03	42.00	19.00	0
1	54	1	0	0	1	0	0	0	1	2	3	1	1	3.6	4.5	1	0	10.82	9.32	0.85	0.64	0.55	5.92	51.25	25.47	0
1	50	0	0	0	1	1	0	0	1	1	2	1	1	2.3	5	2	0	9.42	7.2	1.76	0.42	0.54	5.32	58.00	37.72	0
2	59	1	0	0	0	0	0	0	2	2	1	1	1	3.5	4.1	2	0	8.7	7.87	0.66	0.18	2.1	6.1	44.00	26.00	0
2	56	1	0	0	0	0	0	0	4	3	4	1	1	2.3	6.5	1	1	12.91	11.35	0.61	0.88	1.81	6.96	63.04	26.34	1
1	72	1	0	0	0	0	0	0	3	3	3	1	1	3.1	8.1	2	0	9	8.2	0.7	0.1	8.9	8.4	55.00	26.00	0
1	67	1	0	0	1	0	0	0	1	1	2	1	1	3.6	4.5	1	0	10.82	9.32	0.85	0.64	0.55	5.92	51.25	29.00	0
2	69	0	0	0	0	0	0	0	4	4	4	1	1	4	4.9	2	0	17.88	16.45	0.65	0.67	2.66	10.51	72.79	26.12	1
1	60	1	0	0	0	0	0	0	1	1	2	1	1	1.7	5.1	1	0	12.87	10.81	1.09	0.96	1.8	31.34	70.00	28.90	1
2	50	1	0	1	0	0	0	0	4	4	4	1	1	5.3	6.4	2	0	11.3	9.95	0.79	0.59	32.4	7.96	72.00	31.00	1
2	64	1	0	0	0	0	0	0	1	2	1	1	1	3.2	4.5	2	0	8.4	7.9	0.4	0	1.68	6.7	42.00	17.00	0
1	65	0	0	0	0	0	0	0	3	3	3	1	1	4.2	6.5	1	0	10.1	7.81	1.2	0.85	1.35	8.2	63.00	27.00	0
2	67	0	0	0	0	0	0	0	5	5	4	1	1	5.5	2.3	2	0	9.42	8.45	0.74	0.23	1.81	8.73	58.20	21.20	0
1	57	0	0	0	1	0	0	0	2	2	4	1	2	3.2	4.2	1	0	15.27	13.18	1	1.06	9.46	8.05	52.00	25.56	0
1	33	1	0	0	0	0	0	0	3	4	3	1	1	3.5	2.1	2	0	30.4	25.14	3.7	1.33	9.49	7.7	67.00	32.00	1
2	53	0	0	0	0	0	0	0	2	2	1	1	1	3.6	2.6	1	0	16.53	14.24	1.69	0.59	0.67	5.48	56.56	26.95	1
1	51	1	0	0	0	0	0	0	2	2	3	1	1	4.2	7.6	1	0	10.4	8.51	1.04	0.68	0.46	7.2	62.00	26.00	0
2	56	1	0	0	0	0	0	0	1	2	4	1	1	4.6	5.1	1	0	12.65	10.9	1.14	0.6	1.79	7.25	54.39	37.71	0
2	27	1	0	0	0	0	0	0	1	1	2	2	1	4	5	1	0	12.55	9.57	1.21	0.67	0.12	5.7	44.70	24.20	0
2	41	0	0	0	0	0	0	0	1	1	2	1	1	3.1	6	1	0	9.89	8.76	0.48	0.12	0.89	6.35	61.08	26.40	0
1	62	0	0	0	1	1	0	0	2	2	2	1	1	4.5	10.2	2	0	7.8	5.96	1.28	0.36	2.77	5.4	57.55	24.40	0
1	55	1	0	0	1	1	0	0	2	3	4	1	1	4.4	9.4	1	0	15.04	13.47	0.85	0.7	0.65	5.29	62.53	27.59	0
2	64	0	0	0	0	0	0	0	3	3	4	1	1	3.1	4.5	1	0	14.6	13.45	0.77	0.36	3.82	11.59	68.00	32.00	1
2	57	1	0	0	0	0	0	0	3	3	2	1	1	3.2	4.6	1	0	15.9	14.37	1.26	0.23	0.38	6.2	53.00	24.00	0
2	53	0	0	0	0	0	0	0	1	2	4	1	1	2.5	2.6	1	0	12.98	12	0.63	0.34	2.5	8.57	51.69	37.32	0
1	57	0	0	0	0	0	0	0	2	2	1	2	1	1.5	2	2	0	12.8	11.39	0.63	0.77	0.95	5.53	56.00	22.00	1
2	62	0	0	0	0	0	0	0	2	2	1	1	1	3.4	8.5	1	0	5.4	3.7	1.5	0.56	0.87	4.51	53.89	23.50	0
1	52	0	0	0	1	1	0	0	1	1	2	1	1	4.3	5.3	1	0	12.92	11.21	1.2	0.51	1.05	7.36	55.75	27.80	0
2	73	1	0	0	0	0	0	0	2	2	2	1	1	2.6	3.5	2	0	8.6	7.15	1.07	0.29	0.6	7.08	52.00	26.00	0
2	58	1	0	0	0	0	0	0	1	1	2	1	1	3.6	7.8	2	0	11.93	10.71	0.78	0.76	7.14	8.03	61.56	27.20	0
2	63	1	0	0	0	0	0	0	1	2	4	1	1	4.3	4	2	0	12.16	9.68	0.76	0.52	0.76	11.29	60.24	20.98	0
1	57	0	0	0	1	0	0	0	1	1	2	1	2	3.2	4.2	1	0	15.27	13.18	1	1.06	9.46	8.05	52.00	21.10	0
2	63	1	0	0	0	0	0	0	3	3	3	1	1	3.2	3.5	2	0	10	8.89	0.39	0.68	1.15	6.2	58.00	30.00	0
2	83	0	0	0	0	0	0	0	1	1	2	1	1	1.4	6.8	2	0	6.1	4.6	1.1	0.3	1.61	7.32	60.00	29.40	0
2	62	1	0	0	0	0	0	0	1	2	3	1	1	2.8	5	1	0	12.9	9.1	2.8	1	1.61	5.48	62.00	23.20	1
1	61	0	0	0	1	1	0	0	2	2	2	1	1	2.3	3.4	1	0	11.9	9.17	1.72	0.97	0.2	15	77.00	30.00	1
2	68	1	0	0	0	0	0	0	3	3	3	2	1	3.5	5.3	2	0	8.2	7.39	0.53	0.23	1.05	7.8	58.00	29.00	0
1	66	1	0	0	0	0	0	0	2	2	1	1	1	2.2	1.7	2	0	8.9	7.35	1.17	0.36	4.3	5.6	51.00	28.00	0
1	52	1	0	0	0	0	0	0	3	3	2	1	1	3.2	2.6	1	0	7.33	5.77	1.1	0.45	0.59	6.36	55.44	27.70	0
1	69	0	0	0	0	0	0	0	2	3	4	1	1	3	4.6	1	0	8.8	7.57	0.87	0.34	1.14	4.7	56.00	29.00	0
2	57	0	0	0	0	0	0	0	3	2	3	1	1	2.7	2.6	2	0	9.9	9.16	0.5	0.25	6.2	6.6	59.00	27.00	0
1	57	0	0	0	1	0	0	0	1	1	2	1	2	3.2	5.1	1	0	19.57	17.51	0.93	1.11	0.69	6.51	64.02	22.80	1
1	56	1	0	0	1	0	0	0	1	1	2	1	1	1.9	4.9	1	0	9.89	8.14	0.8	0.94	0.58	4.94	50.50	27.00	0
2	81	0	0	0	1	1	0	0	5	5	3	1	1	7	6.1	2	0	15.2	13.8	0.7	0.6	47.25	11.99	50.00	17.60	1
1	59	0	0	0	0	0	0	0	3	3	3	1	1	3.2	3.5	1	0	12.3	11.26	0.68	0.34	1.38	5.6	63.00	28.00	0
1	40	1	0	0	0	0	0	0	3	2	3	1	1	1.3	2.5	2	0	17.3	14.9	1.5	0.9	0.48	7.6	59.00	28.00	1
1	52	0	0	0	1	1	0	0	4	3	4	1	1	8.8	6.5	1	1	10.17	9.37	0.79	0.7	1.39	8.31	51.62	28.27	0
1	55	0	0	0	0	0	0	0	1	1	2	1	1	5	7	2	0	12.98	11.12	0.63	0.34	0.365	6.1	46.10	28.60	0
2	58	1	0	0	0	0	0	0	1	1	2	1	1	3	5.4	1	0	13.99	12.73	0.86	0.38	0.53	7.8	58.19	26.40	0
2	71	0	0	0	0	0	0	0	2	2	2	1	1	14.5	17.5	2	0	12.67	10.37	1.29	0.95	0.841	6.9	52.10	26.40	0
1	61	0	0	0	0	0	0	0	2	2	3	1	1	3.1	1.5	2	0	9.1	8.2	0.55	0.33	4.94	7.4	52.00	27.00	0
2	86	1	0	0	0	0	0	0	1	2	3	1	2	2.9	4.1	2	0	10.62	7.17	0.37	0.07	11.84	6.76	48.22	20.08	0
2	60	0	0	0	0	0	0	0	2	2	3	1	1	2.5	2.8	1	0	11.17	9.63	0.97	0.56	1.44	5.93	49.89	26.10	0
2	59	1	0	0	0	0	0	0	2	4	2	1	2	6.5	8.1	1	0	12.6	11.3	0.8	0.5	1.55	7.6	61.00	29.00	0
2	64	1	0	0	0	0	0	0	5	5	4	1	1	4.7	9.7	1	1	15.46	13.77	0.78	0.9	9.6	6.4	64.50	17.55	1
2	46	0	0	0	0	0	0	0	4	3	2	1	1	3.4	8.8	1	0	13.12	12.41	0.44	0.26	0.6	8.36	54.21	28.77	0
1	55	0	0	0	0	0	0	0	1	2	1	1	1	3.7	4.6	2	0	16.85	15.4	1.31	0.62	1.14	6.78	58.79	26.25	0
2	69	1	0	0	0	0	0	0	2	2	3	1	2	3.5	5.1	2	0	6.5	4.43	1.81	0.27	3.65	8.9	59.00	26.00	0
2	70	0	0	0	0	0	0	0	2	3	1	1	1	3.5	3.5	2	0	5.2	3.65	1.17	0.37	0.76	8	49.00	27.00	0
1	67	0	0	0	1	0	0	3	1	1	2	1	1	6	8	1	0	5.02	3.17	0.95	0.39	0.841	5.9	57.70	23.70	0
1	30	0	0	0	1	0	0	0	1	2	1	2	1	1.84	5.75	2	0	10.03	8.39	0.97	0.66	2.04	5.52	54.75	32.28	0
2	65	1	0	0	0	0	0	0	3	4	4	1	1	1.8	3.6	2	0	14.6	12.97	0.8	0.78	11.38	11.5	58.00	29.00	0
2	54	0	0	0	0	0	0	0	1	2	2	1	1	1.8	1.7	1	0	8.94	7.95	0.77	0.2	1.25	8.78	62.25	32.00	0
2	58	0	0	0	0	0	0	0	2	2	3	1	1	2.8	2.7	2	0	10.1	9.26	0.48	0.24	6.1	6.7	60.10	27.02	0
2	57	0	0	0	0	0	0	0	3	3	2	1	1	4	4.2	2	0	11.3	10.2	0.86	0.21	0.54	7.1	65.00	25.00	1
1	68	1	0	0	0	0	0	0	2	2	4	1	1	1	2	1	0	15.03	12.96	1.09	0.97	2.16	8.41	52.41	24.98	0
2	46	0	0	0	0	0	0	0	1	1	2	1	1	2	4	1	0	9.44	8.27	0.81	0.35	0.24	7.12	53.66	29.40	1
2	56	0	0	0	1	1	0	0	1	2	1	1	1	1.5	2.5	2	0	9.2	7.9	0.9	0.4	1.77	9.21	45.00	19.00	0
1	58	0	0	0	0	0	0	0	1	2	3	1	2	3.3	2.7	2	0	15.38	13.34	1.24	0.75	2.01	8.13	62.86	23.73	0
1	58	1	0	0	0	0	0	0	3	3	3	1	1	3.5	5.4	1	0	9.3	7.4	1.26	0.55	1.97	12.08	62.00	35.00	0
2	53	0	1	1	0	0	1	2	1	1	1	1	1	3.6	2.6	1	0	16.53	14.24	1.69	0.59	0.67	5.48	56.56	28.30	1
2	74	1	0	0	0	0	0	0	4	4	4	1	2	3.2	4.02	1	0	19.21	17.31	0.93	0.94	6.15	6.03	65.70	27.06	1
2	49	0	0	0	0	0	0	0	2	1	2	2	1	1.8	2.5	2	0	19.5	17.95	1.04	0.51	1.4	4.6	51.00	27.00	0
2	73	1	0	0	0	0	0	0	3	3	4	2	1	4.2	4.8	2	0	18.9	16.79	0.94	1.16	4.19	7.18	52.17	36.79	0
2	53	1	0	0	0	0	0	0	5	5	4	1	2	3.5	6.5	1	0	13.62	12.33	0.48	0.8	11.06	6.18	72.54	26.33	1
2	49	1	0	0	0	0	0	1	1	2	2	1	2	2.1	3.43	2	0	10.2	8.4	1.1	0.7	1.17	5.06	57.00	25.00	0
1	43	1	0	0	0	0	0	0	2	3	3	1	1	2.56	5.76	2	0	13.3	11.5	1.2	0.4	0.68	4.81	53.00	27.50	0
2	59	1	0	0	0	0	0	0	2	2	3	1	1	2.8	5.2	2	0	11.1	10.02	0.73	0.28	1.7	5.2	48.00	27.00	0
1	64	1	0	0	1	1	0	0	1	2	1	1	1	2.5	4.48	2	0	6.4	5.4	0.7	0.2	0.92	6.14	45.00	18.00	1
1	52	0	0	0	0	0	0	0	1	2	2	1	1	4.5	2.1	1	0	12.12	10.18	1.37	0.55	0.72	6.07	52.00	23.32	0
2	58	0	0	0	0	0	0	0	1	2	2	1	1	3.8	4.4	1	0	8.44	7.46	0.75	0.19	0.32	6.63	50.19	22.82	0
2	37	0	0	0	0	0	0	0	2	3	1	1	1	3.3	4.2	1	0	21.9	20.21	1.09	0.59	4.34	7.1	45.00	27.00	0
2	70	1	0	0	0	0	0	0	3	2	4	1	1	2	3	1	0	12.19	10.5	0.9	0.72	0.79	6.91	63.29	35.57	1
1	67	0	0	0	0	0	0	0	2	3	3	2	1	1.5	2.5	2	0	13.6	12.66	0.53	0.38	0.55	5.8	59.00	30.00	0
1	82	1	0	0	0	0	0	0	1	3	3	1	1	2.2	2.52	1	0	5.5	4.6	0.5	0.4	0.52	4.19	59.00	22.50	1
1	54	0	0	0	0	0	0	0	1	1	2	1	1	3.1	4.3	1	0	8.15	6.49	1.31	0.34	0.53	6.64	52.00	27.90	0
2	38	0	0	0	0	0	0	0	1	2	1	1	1	3.2	4.2	1	1	8.97	8.17	0.48	0.3	0.18	5.61	61.00	36.73	1
2	55	1	0	0	0	0	0	0	4	4	4	1	1	1.2	1.5	1	0	17.6	16.02	1.11	0.44	1.6	6.1	61.00	27.00	1
1	53	1	0	0	0	0	0	0	1	1	2	1	1	3.7	4.1	1	0	14.9	13.84	0.68	0.65	1.74	9.04	64.18	30.20	1
2	44	0	0	0	0	0	0	0	3	3	3	1	1	1.3	1.5	1	0	18.4	17.51	0.52	0.39	2.34	8.1	61.00	26.00	0
2	68	1	1	1	0	0	0	0	2	2	1	1	1	2.6	4.6	2	0	10.8	9.2	1.3	0.3	3.9	6.5	60.00	28.00	0
1	54	0	0	0	0	0	0	0	1	2	3	1	2	2.8	4.7	2	0	10.5	9.42	0.8	0.25	0.41	7.9	62.18	29.80	0
2	61	0	0	0	0	0	0	0	4	3	4	1	1	2.3	2.5	2	0	15.6	14.5	0.77	0.2	3.07	6.98	61.90	24.53	0
2	53	0	0	0	0	0	0	0	2	2	1	1	1	2.1	3.2	1	0	11.9	11.1	0.6	0.2	6.74	8.18	65.00	24.00	0
1	46	0	0	0	0	0	0	0	2	3	2	2	1	2.3	4.3	2	0	11.8	10.82	0.56	0.36	0.25	5.6	65.00	28.00	0
1	61	1	0	0	1	1	0	0	1	2	4	2	1	1.8	2.1	2	0	6.07	5.11	0.5	0.46	0.63	6.9	62.47	27.89	0
2	48	1	0	0	0	0	0	0	3	2	4	1	1	3.4	8.1	2	0	14.95	11.26	0.45	0.16	0.85	6.1	65.75	28.32	1
2	52	0	0	0	0	0	0	0	1	2	3	1	1	3.65	5.6	1	0	16.2	14.6	0.7	0.9	1.23	12.75	48.00	32.60	1
2	46	1	0	0	0	0	0	0	2	3	3	1	1	0.8	1.2	2	0	10.8	7.2	2.99	0.46	4.68	6.5	58.00	26.00	0
2	43	1	0	0	0	0	0	0	2	2	1	1	1	1.5	2.5	2	0	11.1	10.37	0.43	0.26	7.08	5.88	60.00	32.00	0
1	33	0	0	0	1	1	0	0	4	3	4	1	1	4.2	8.4	1	1	16.03	14.31	0.72	0.99	0.89	8.6	67.50	29.03	1
1	52	0	0	0	0	0	0	0	2	3	1	1	1	3	2.7	2	0	11.9	10.77	0.75	0.39	7.57	8.58	53.00	25.00	0
2	63	1	0	0	0	0	0	0	1	2	4	1	1	3.7	3.3	1	0	12.4	11.31	0.73	0.35	0.96	6.05	55.28	24.15	0
1	42	1	0	0	1	0	0	0	3	2	4	1	1	2.1	4.2	2	0	12.94	10.22	1.94	0.71	1.02	5.26	64.94	29.82	0
2	71	0	0	0	0	0	0	0	1	1	2	1	1	3	4.3	2	0	10.17	9.37	0.79	0.7	5.841	10.4	52.40	21.80	0
1	58	1	0	0	0	1	0	0	2	2	3	1	1	2.3	2.6	2	0	15.5	13.3	0.9	1.3	0.7	5.84	64.00	22.30	0
1	53	0	0	0	0	0	0	0	2	1	3	1	2	2.9	4.6	2	0	10.6	9.44	0.83	0.26	0.48	8.2	61.00	30.00	0
2	74	1	0	0	0	0	0	0	2	2	1	1	1	2.5	3	2	0	13.7	12.22	1.05	0.42	4.95	9.51	56.00	28.00	0
1	51	0	0	0	0	0	0	0	2	2	2	1	1	5.2	5.4	2	0	7.8	7.07	0.43	0.29	0.465	8.16	67.90	29.30	0
2	50	0	0	0	0	0	0	0	2	3	3	1	1	2.1	3.2	2	0	18.4	17.03	0.63	0.7	6.13	7.5	58.00	27.00	0
2	55	0	0	0	0	0	0	0	3	3	1	1	2	2.6	5.4	1	0	13.03	10.85	1.39	0.77	1.64	3.83	60.23	25.70	1
2	59	0	0	0	0	0	0	0	2	2	3	1	1	3.4	2.2	1	0	18.3	16.3	1.4	0.5	4.67	7.59	60.00	30.20	1
2	63	0	0	0	0	0	0	0	2	2	2	1	1	4.2	6.4	1	0	11.33	9.9	1.06	0.34	1.07	11.3	52.90	21.60	0
2	49	0	0	0	0	0	0	0	2	2	1	2	1	3.24	6.77	2	0	8	6.34	1.06	0.49	0.98	6.57	54.00	21.00	1
1	57	1	0	0	1	1	0	0	1	2	4	1	1	2.7	4.5	2	0	7.39	5.7	20	0.45	1.05	6.62	52.45	26.28	0
1	57	0	0	0	1	0	0	0	4	4	4	1	2	3.2	5.1	1	0	19.57	17.51	0.93	1.11	0.69	6.51	64.02	22.52	1
1	52	0	0	0	1	1	0	0	1	3	3	1	1	4.3	5.3	1	0	12.92	11.21	1.2	0.51	1.05	7.36	55.75	25.79	0
1	71	0	0	0	1	1	0	0	2	3	1	1	1	1.5	1.2	1	0	8.3	6.93	0.87	0.44	1.35	5.8	53.00	25.00	1
2	69	1	0	1	0	0	0	0	3	4	3	1	1	3.5	3.1	2	0	11.6	10.17	0.75	0.62	0.51	7.5	56.00	26.00	0
2	49	1	0	0	0	0	0	0	1	2	1	1	2	3	3.2	2	0	9.6	7.56	1.3	0.7	1.13	5.6	55.00	27.00	1
2	49	0	0	0	0	0	0	0	4	4	3	1	1	3	4	2	0	20	17.97	1.27	0.64	1.64	5.9	64.00	30.00	1
2	52	0	0	0	0	0	0	0	1	1	1	1	1	3.5	5.6	1	0	9.58	7.58	1.47	0.42	0.44	6.84	53.63	26.20	0
2	59	1	0	0	0	0	0	0	2	3	3	1	1	4.3	6.6	1	0	10.54	7.54	0.67	0.24	1.46	5.49	53.42	37.39	1
1	43	1	0	0	0	0	0	0	2	2	3	2	1	6.2	3.5	2	0	11.2	9.69	1.01	0.46	0.85	6.2	55.00	30.00	1
1	64	0	0	0	0	0	0	0	2	2	3	1	1	4.6	6.8	1	0	6.3	5.04	0.79	0.47	0.26	9.7	60.00	31.00	0
1	48	1	0	0	1	1	0	0	2	2	2	1	1	2.8	3.6	2	0	10.01	7.82	1.31	0.66	0.52	7.87	54.02	25.30	0
2	49	0	0	0	0	0	0	0	1	1	2	2	1	2.5	4	2	0	13.99	12.73	0.86	0.38	0.841	6.8	60.10	27.60	0
2	49	0	0	0	0	0	0	0	2	2	1	1	1	4	5.5	2	0	12.91	11.35	0.61	0.88	3.68	14.8	65.10	28.60	0
1	46	0	0	0	0	0	0	0	2	2	3	1	1	3.5	7.5	1	0	9.7	7.7	1.3	0.7	1.1	5.1	45.00	28.10	0
2	53	0	0	0	0	0	0	0	1	1	2	1	1	2.6	3.4	1	0	11.21	10.14	0.48	0.58	10.85	5	50.70	27.00	0
1	76	1	0	0	1	1	0	0	1	1	3	1	1	2.55	3.61	2	0	8.9	8	0.7	0.2	0.81	5.79	52.00	29.30	0
2	60	1	0	0	0	0	0	0	1	2	4	1	1	4.57	5	2	0	10.21	9.01	0.8	0.39	0.92	7.41	60.15	28.95	0
1	58	0	0	0	0	1	0	0	2	2	3	1	1	2.8	4.8	1	0	10.54	8.84	1.06	0.62	1.53	6.47	49.15	26.32	0
2	70	1	1	0	0	0	0	0	1	2	2	1	2	2.6	4	2	0	5.6	3.8	1.1	0.6	1.48	6.97	56.00	26.00	0
2	37	0	0	0	0	0	0	0	3	2	4	1	1	2.85	4.51	1	0	12.31	11.25	0.75	0.31	1.93	4.61	60.25	34.03	0
2	62	0	0	0	0	0	0	0	1	2	4	1	1	3.4	8	1	0	13.77	12.22	0.82	0.71	6.64	7.15	61.28	33.79	1
2	54	1	0	0	0	0	0	0	1	1	2	1	2	3.4	5.9	1	0	11.33	9.9	1.06	0.34	2.71	7.89	50.57	25.40	0
2	68	0	0	0	0	0	0	0	4	4	4	1	1	3.9	4.8	2	0	17.8	16.4	0.66	0.66	2.65	10.5	72.00	29.00	1
2	83	1	0	0	0	0	0	0	2	2	3	1	1	2.8	4.5	2	0	7.8	6.07	1.39	0.31	1.35	6.5	61.00	32.00	0
2	58	1	0	0	0	0	0	0	1	2	4	1	1	3	5.4	1	0	13.99	12.73	0.86	0.38	0.53	7.8	58.19	25.98	0
2	51	1	0	0	1	1	0	0	1	1	2	1	1	2.7	4.5	2	0	7.39	5.7	2	0.45	1.05	6.62	52.45	25.40	0
2	72	0	0	0	0	0	0	0	1	1	1	2	1	4.3	6.5	1	0	14.89	14	0.65	0.23	0.512	8.3	54.30	24.50	1
2	58	0	0	0	0	0	0	0	1	2	4	1	2	6.9	12.43	1	0	9.09	8.05	0.66	0.37	4.08	8.23	60.81	32.17	0
2	63	1	0	1	0	0	1	2	3	2	2	1	1	4.6	3.7	1	0	12.11	9.58	0.41	0.87	2.21	8.21	63.13	20.16	1
1	46	0	0	0	1	1	0	0	1	2	3	1	1	3.2	5.6	1	0	10.89	8.67	1.53	0.64	0.96	7.03	63.64	31.58	0
1	83	0	0	0	0	0	0	0	1	1	1	1	1	6.5	6.2	2	0	19.21	17.31	0.93	0.94	0.211	5.3	48.60	29.10	0
2	66	1	0	0	0	0	0	0	2	3	2	2	1	3.1	3.9	2	0	11.48	10.42	0.68	0.36	3.95	7.89	58.01	22.22	0
2	57	1	0	0	0	0	0	0	1	1	1	1	1	3	4.9	2	0	9.18	7.27	0.45	0.67	2.19	4.77	48.08	24.70	0
2	73	1	0	0	0	0	0	0	1	1	2	1	1	4.6	5.1	1	0	12.65	10.9	1.14	0.6	1.79	7.25	54.39	26.80	0
2	66	1	1	0	0	0	0	0	3	3	3	1	1	4.2	5.9	2	0	9.74	7.27	1.7	0.46	0.36	13.1	58.20	30.90	0
2	41	0	0	0	0	0	0	0	1	2	2	1	1	3.1	4.2	1	0	10.45	8.4	1.29	0.6	0.65	4.72	49.00	30.88	0
1	57	1	0	0	0	0	0	0	1	2	4	1	1	3.6	1.6	2	0	6.65	5.04	1.18	0.43	0.2	10.02	47.97	22.96	0
1	52	1	0	0	0	0	0	0	1	1	1	1	1	3.2	2.6	1	0	7.33	5.77	1.1	0.45	0.59	6.36	55.44	26.40	0
2	41	1	0	0	0	0	0	0	2	2	1	1	1	2	3	2	0	12.2	10.48	1.06	0.65	1.34	7.78	42.00	18.00	1
2	79	1	0	0	0	0	0	0	1	1	1	1	1	5.3	5.51	2	0	6.73	5.05	1.27	0.37	0.39	8.4	52.80	21.60	0
1	53	1	0	0	0	0	0	0	2	3	1	2	1	2	3	2	0	9.3	5.87	2.78	0.44	0.56	5.5	49.00	23.00	0
2	52	1	0	0	0	0	0	0	2	2	2	1	1	2.5	6.1	1	0	7.4	6.61	0.39	0.39	3.36	5.56	45.00	31.08	0
1	48	1	0	0	0	0	0	0	2	2	3	1	1	2.4	4.6	1	0	10	9.22	0.54	0.23	0.35	6.1	73.00	32.00	0
2	57	1	1	1	0	0	1	2	5	5	4	1	1	1.7	5.1	1	1	12.87	10.81	1.09	0.96	1.8	31.34	70.00	28.15	1
2	48	0	0	0	0	0	0	0	1	1	2	1	1	3.3	5.3	1	0	16.68	14.64	1.27	0.73	4.16	8.98	57.19	28.60	1
2	53	0	0	0	0	0	0	0	1	1	1	1	2	3.5	5.9	1	0	6.53	5.35	0.72	0.45	2.72	3.83	48.12	28.00	0
2	63	0	0	0	0	0	0	0	1	1	1	1	1	3.56	4.18	2	0	10.49	9.03	0.68	0.68	1.03	7.91	47.98	23.90	0
2	73	1	0	0	0	0	0	0	1	1	2	1	1	6.7	6	1	0	10.89	9.46	1.1	0.32	0.841	7	56.90	26.70	0
2	68	1	0	0	0	0	0	0	1	1	1	1	1	5	5.3	2	0	10.63	8.23	1.55	0.83	0.309	6	52.70	28.10	0
2	49	0	0	0	0	0	0	0	2	1	2	1	1	4.5	2.5	2	0	10.98	9.15	0.48	0.33	0.343	13.4	68.70	29.70	0
1	76	1	1	0	0	1	0	0	1	3	3	1	1	2.2	1.44	2	0	12	11.6	0.2	0.2	1.55	13.53	52.00	30.90	0
2	57	0	0	0	0	0	0	0	1	2	2	1	1	3.7	4.3	1	0	9.01	7.6	0.74	0.21	0.33	6.57	51.23	22.18	0
1	54	1	0	0	0	0	0	0	3	3	3	1	1	4.5	7.2	2	0	15.9	13.46	1.46	0.9	0.32	7.2	71.00	31.00	0
2	49	0	0	0	0	0	0	0	2	3	1	1	1	2.7	3.9	2	0	12	10.15	1.45	0.39	0.52	7.1	56.00	27.00	0
2	48	1	0	0	0	0	0	0	4	3	3	1	1	3.5	6.3	1	0	13.47	11.5	1.16	0.75	1.08	8.54	67.56	34.31	0
2	65	0	0	1	0	0	1	0	1	2	2	1	1	2	3.5	2	0	13.8	12.1	1.4	0.3	0.26	5.94	46.00	19.00	0
1	32	0	0	0	0	0	0	0	2	2	3	1	2	3.8	4.1	2	0	10.6	6.96	2.13	1.15	0.58	5.8	58.00	24.00	0
2	58	0	0	0	0	0	0	0	2	1	1	1	1	3.5	2.8	2	0	11.7	9.63	1.56	0.45	0.25	8.6	66.00	32.00	0
2	58	0	0	0	0	0	0	0	1	2	1	1	1	2.9	2.4	1	0	9.4	8.24	0.83	0.31	0.88	3.64	47.23	27.12	0
1	49	0	0	0	0	0	0	0	2	3	3	1	1	3.5	5.2	2	0	11	9.41	1.25	0.33	1.27	8.5	67.00	24.00	0
2	55	1	0	0	0	0	0	0	1	2	1	1	1	3.1	4.5	1	0	7.36	5.42	1.46	0.46	0.68	6.01	54.77	36.15	0
2	62	0	0	0	0	0	0	0	1	2	2	1	1	4.6	10.1	2	0	6.5	4.83	1.26	0.38	2.3	5.33	54.88	24.60	0
2	69	0	0	1	1	1	0	0	2	3	3	1	1	2.5	3.5	1	0	11.3	10.51	0.43	0.32	9.68	10.02	65.00	27.00	0
1	59	0	0	0	1	1	0	0	2	2	1	1	1	3.2	4.7	1	0	17.66	15.58	1.05	1.03	0.78	6.4	65.00	28.50	1
2	52	0	0	0	0	0	0	0	2	2	1	1	1	1.2	2.8	2	0	15.8	14.7	0.7	0.39	0.24	8.1	63.00	25.00	1
2	41	0	0	0	0	0	0	0	2	2	1	1	1	2.1	3.6	2	0	8.5	7.33	0.55	0.6	1.14	8.5	55.00	26.00	0
1	57	0	0	0	1	0	0	0	1	1	2	1	2	3.2	4.2	1	0	15.27	13.18	1	1.06	9.46	8.05	52.00	21.30	0
1	50	0	0	0	0	1	0	0	1	2	3	1	1	3.3	5.2	1	0	10.78	8.7	1.5	0.84	0.45	7.25	51.50	26.82	0
1	43	1	0	0	0	0	0	0	4	3	3	1	1	2.2	3.5	2	0	17.7	16.13	0.81	0.65	0.94	4.8	66.00	31.00	1
1	41	1	0	0	0	0	0	0	1	2	3	1	2	3.7	4.2	2	0	10.8	6.87	2.14	1.17	0.57	5.6	58.24	24.10	0
2	53	0	0	0	0	0	0	0	5	4	4	1	1	3.2	4	1	1	11.9	10.87	0.6	0.41	9.59	9.15	64.52	26.31	1
1	47	1	0	0	0	0	0	0	3	2	4	1	1	1.5	2.7	2	0	17.41	15.1	1.51	0.92	0.47	7.59	60.50	28.60	1
